# Supplementary material for: Which Actigraphy Dimensions Predict Longitudinal Outcomes in Bipolar Disorders?
Source: J Clin Med. 2022 Apr 14;11(8):2204. doi: 10.3390/jcm11082204 (PMC9027161; doi:10.3390/jcm11082204)
Supplement: Supplementary file 1 [file jcm-11-02204-s001.zip]

Archive with 1 entries (1 files):
- jcm-1650279-supplementary.pdf
